# Supplementary material for: Insights from a 7-Year Dementia Cohort (VALCODIS): ApoE Genotype Evaluation
Source: J Clin Med. 2024 Aug 12;13(16):4735. doi: 10.3390/jcm13164735 (PMC11355866; doi:10.3390/jcm13164735)
Supplement: Supplementary file 1 [file jcm-13-04735-s001.zip]

Archive with 1 entries (1 files):
- jcm-3136154-supplementary.pdf
